# Supplementary material for: The actin binding proteins cortactin and HS1 are dispensable for platelet actin nodule and megakaryocyte podosome formation
Source: Platelets. 2016 Oct 25;28(4):372–9. doi: 10.1080/09537104.2016.1235688 (PMC5274539; doi:10.1080/09537104.2016.1235688)
Supplement: Thomas et al Supplemental Figures [file iplt_a_1235688_sm0637.zip]

Archive with 5 entries (5 files):
- SuppFig1.png
- SuppFig2.png
- SuppFig3.png
- SuppFig4.png
- SuppFig-Captions.docx
